# Supplementary material for: Dating the Origin and Spread of Plastids and Chromatophores
Source: Int J Mol Sci. 2025 Jun 11;26(12):5569. doi: 10.3390/ijms26125569 (PMC12193072; doi:10.3390/ijms26125569)
Supplement: Supplementary file 1 [file ijms-26-05569-s001.zip]

Archive with 1 entries (1 files):
- ijms-3660457-supplementary.pdf
